# Supplementary material for: Unravelling the complexity of the interactions among VACCIMEL, BCG and blood monocytes
Source: Front Immunol. 2026 Feb 26;17:1731270. doi: 10.3389/fimmu.2026.1731270 (PMC12979123; doi:10.3389/fimmu.2026.1731270)
Supplement: Supplementary file 2 [file Table1.xlsx]

## Sheet: Comparisons between time points
		CD86		CD80		HLA I		HLA-A*0201		HLA DR		CD11c
		%	MFI	%	MFI	%	MFI	%	MFI	%	MFI	%	MFI
Experimental condition	Comparison*	p value	p value	p value	p value	p value	p value	p value	p value	p value	p value	p value	p value
Monocytes	0 vs 48 h	0.0094	ns	<0.0001	0.0012	ns	0.0020	ns	ns	ns	ns	ns	ns
	0 vs 96 h	ns	<0.0001	<0.0001	<0.0001	ns	<0.0001	ns	0.0012	ns	0.0270	ns	0.0002
	48 vs 96 h	ns	0.0038	ns	ns	ns	ns	ns	ns	ns	ns	ns	ns
Monocytes + VAC	0 vs 48 h	ns	0.0092	<0.0001	0.0001	ns	0.0024	ns	ns	ns	ns	ns	0.0271
	0 vs 96 h	ns	<0.0001	<0.0001	<0.0001	ns	<0.0001	ns	0.0003	ns	ns	ns	<0.0001
	48 vs 96 h	ns	ns	ns	ns	ns	ns	ns	ns	ns	ns	ns	0.0024
Monocytes + VAC + BCG 0.04 + GM-CSF	0 vs 48 h	ns	ns	0.0009	0.0058	ns	ns	ns	ns	ns	ns	ns	ns
	0 vs 96 h	ns	0.0075	<0.0001	0.0014	ns	ns	ns	ns	ns	ns	ns	<0.0001
	48 vs 96 h	ns	ns	ns	ns	ns	ns	ns	ns	ns	ns	ns	0.0183
Monocytes + VAC + BCG 0.4 + GM-CSF	0 vs 48 h	0.0259	ns	0.0042	0.0080	ns	ns	ns	ns	ns	ns	ns	ns
	0 vs 96 h	ns	0.0047	ns	ns	ns	ns	ns	ns	ns	ns	ns	ns
	48 vs 96 h	ns	ns	ns	ns	ns	ns	ns	ns	ns	ns	ns	ns
Statistical analysis of data from Figure 8. The expression of specific markers was quantified by flow cytometry after 48 and 96 h co-culture of CD14+ monocytes alone, plus VACCIMEL or with BCG (MOI 0.4 or 0.04) and GM-CSF, from 4 HD as described under Materials and Methods. In each case, the percentage of CD14+ monocytes expressing the marker as well as the MFI were compared. * Comparisons betwee…

## Sheet: Comparisons  between cocultures
		CD86		CD80		HLA I		HLA-A*0201		HLA DR		CD11c
		%	MFI	%	MFI	%	MFI	%	MFI	%	MFI	%	MFI
	Comparison*	p value	p value	p value	p value	p value	p value	p value	p value	p value	p value	p value	p value
0 h	Monocytes vs. Monocytes + VAC	ns	ns	ns	ns	ns	ns	ns	ns	ns	ns	ns	ns
	Monocytes vs. Monocytes + VAC + BCG 0.04 + GM-CSF	ns	ns	ns	ns	ns	ns	ns	ns	ns	ns	ns	ns
	Monocytes vs. Monocytes + VAC + BCG 0.4 + GM-CSF	ns	ns	ns	ns	ns	ns	ns	ns	ns	ns	ns	ns
	Monocytes + VAC vs. Monocytes + VAC + BCG 0.04 + GM-CSF	ns	ns	ns	ns	ns	ns	ns	ns	ns	ns	ns	ns
	Monocytes + VAC vs. Monocytes + VAC + BCG 0.4 + GM-CSF	ns	ns	ns	ns	ns	ns	ns	ns	ns	ns	ns	ns
	Monocytes + VAC + BCG 0.04 + GM-CSF vs. Monocytes + VAC + BCG 0.4 + GM-CSF	ns	ns	ns	ns	ns	ns	ns	ns	ns	ns	ns	ns
		ns	ns	ns	ns	ns	ns	ns	ns	ns	ns	ns	ns
48 h	Monocytes vs. Monocytes + VAC	ns	ns	ns	ns	ns	ns	ns	ns	ns	ns	ns	ns
	Monocytes vs. Monocytes + VAC + BCG 0.04 + GM-CSF	ns	ns	ns	ns	ns	ns	ns	ns	ns	ns	ns	ns
	Monocytes vs. Monocytes + VAC + BCG 0.4 + GM-CSF	ns	ns	ns	ns	ns	0.0477	ns	ns	ns	ns	0.0463	ns
	Monocytes + VAC vs. Monocytes + VAC + BCG 0.04 + GM-CSF	ns	ns	ns	ns	ns	ns	ns	ns	ns	ns	ns	ns
	Monocytes + VAC vs. Monocytes + VAC + BCG 0.4 + GM-CSF	ns	ns	ns	ns	ns	ns	ns	ns	ns	ns	ns	ns
	Monocytes + VAC + BCG 0.04 + GM-CSF vs. Monocytes + VAC + BCG 0.4 + GM-CSF	ns	ns	ns	ns	ns	ns	ns	ns	ns	ns	ns	ns
		ns	ns	ns	ns	ns	ns	ns	ns	ns	ns	ns	ns
96 h	Monocytes vs. Monocytes + VAC	ns	ns	ns	ns	ns	ns	ns	ns	ns	ns	ns	ns
	Monocytes vs. Monocytes + VAC + BCG 0.04 + GM-CSF	ns	ns	ns	ns	ns	0.028	ns	ns	ns	ns	ns	ns
	Monocytes vs. Monocytes + VAC + BCG 0.4 + GM-CSF	ns	ns	0.0026	ns	ns	0.0228	ns	ns	ns	ns	0.0002	ns
	Monocytes + VAC vs. Monocytes + VAC + BCG 0.04 + GM-CSF	ns	ns	ns	ns	ns	0.0316	ns	0.0343	ns	ns	ns	ns
	Monocytes + VAC vs. Monocytes + VAC + BCG 0.4 + GM-CSF	ns	ns	ns	ns	ns	0.0247	ns	ns	ns	ns	<0.0001	0.0033
	Monocytes + VAC + BCG 0.04 + GM-CSF vs. Monocytes + VAC + BCG 0.4 + GM-CSF	ns	ns	ns	ns	ns	ns	ns	ns	ns	ns	<0.0001	ns
	Statistical analysis of data from Figure 8. The expression of specific markers was quantified by flow cytometry after 48 and 96 h co-culture of CD14+ monocytes alone, plus VACCIMEL or with BCG (MOI 0.4 or 0.04) and GM-CSF, from 4 HD as described under Materials and Methods. In each case, the percentage of CD14+ monocytes expressing the marker as well as the MFI were compared. * Comparisons betwee…
